# Supplementary material for: Antemortem and Postmortem Diagnosis of Encephalitozoon cuniculi in a Pet Rabbit (Oryctolagus cuniculus)—A Case Report
Source: Pathogens. 2024 Dec 19;13(12):1122. doi: 10.3390/pathogens13121122 (PMC11676482; doi:10.3390/pathogens13121122)
Supplement: Supplementary file 1 [file pathogens-13-01122-s001.zip]

Archive with 1 entries (1 files):
- pathogens-3350259-supplementary.pdf
